# Supplementary material for: The Importance of the C-Terminal Cys Pair of Phosphoribulokinase in Phototrophs in Thioredoxin-Dependent Regulation
Source: Plant Cell Physiol. 2022 Apr 12;63(6):855–68. doi: 10.1093/pcp/pcac050 (PMC9199185; doi:10.1093/pcp/pcac050)
Supplement: pcac050_Supp [file pcac050_supp.zip]

Archive with 1 entries (1 files):
- pcp-2022-e-00066-File011.pdf
